# Supplementary material for: Temporomandibular Joint Osteoarthritis Diagnosis Employing Artificial Intelligence: Systematic Review and Meta-Analysis
Source: J Clin Med. 2023 Jan 25;12(3):942. doi: 10.3390/jcm12030942 (PMC9918072; doi:10.3390/jcm12030942)
Supplement: Supplementary file 1 [file jcm-12-00942-s001.zip]

Archive with 1 entries (1 files):
- jcm-2165713-supplementary.pdf
